# Supplementary material for: Genetic Variability of the Monkeypox Virus Clade IIb B.1
Source: J Clin Med. 2022 Oct 28;11(21):6388. doi: 10.3390/jcm11216388 (PMC9695420; doi:10.3390/jcm11216388)
Supplement: Supplementary file 1 [file jcm-11-06388-s001.zip]

Archive with 1 entries (1 files):
- jcm-1994254-supplementary.pdf
